# Supplementary material for: Pseudomonas Species Diversity Along the Danube River Assessed by rpoD Gene Sequence and MALDI-TOF MS Analyses of Cultivated Strains
Source: Front Microbiol. 2020 Sep 2;11:2114. doi: 10.3389/fmicb.2020.02114 (PMC7492575; doi:10.3389/fmicb.2020.02114)
Supplement: TABLE S2 — Partial rpoD gene sequences obtained in the present study and their corresponding accession numbers. [file Table_2.XLSX]

## Sheet: Table ST2 190 x Phylospecie (2)
	Table S2 Partial rpoD gene sequences obtained in the present study and their corresponding accession numbers.
	Isolate	WC-MALDI-TOF MS group/subgroup	Phylospeciesa	Similarity to the closest type strainb		Accession numbers
				rpoD gen	%
	P. fluorescens SG
	JDS49PS010	45	P. carnis	P. carnis	99.7	LR135119
	JDS10PS029	27c	P. lurida	P. lurida	97.1	LR135023
	JDS68PS032	27c	P. lurida	P. lurida	99.7	LR135165
	JDS59PS023	46	P. veronii	P. veronii	98.8	LR135127
	JDS67PS010	47	P. rhodesiae	P. rhodesiae	97.4	LR135149
	P. koreensis SG
	JDS10PS004	28b	P. koreensis	P. koreensis	98.8	LR135012
	JDS10PS005	28b	P. koreensis	P. koreensis	98.5	LR135013
	JDS28PS053	28b	P. koreensis	P. koreensis	95.3	LR135053
	JDS38PS032	28b	P. koreensis	P. koreensis	95.6	LR135112
	JDS02PS012	28b	P. moraviensis	P. moraviensis	96.1	LR134985
	JDS02PS013	28b	P. moraviensis	P. moraviensis	96.3	LR134986
	JDS02PS015	28b	P. moraviensis	P. moraviensis	96.1	LR134988
	JDS28PS008	28b	P. moraviensis	P. moraviensis	95.2	LR135045
	JDS28PS023	28b	P. moraviensis	P. moraviensis	95.6	LR135047
	JDS28PS084	28b	P. moraviensis	P. moraviensis	97.3	LR135063
	JDS28PS085	28b	P. moraviensis	P. moraviensis	97.5	LR135064
	JDS28PS098	28b	P. moraviensis	P. moraviensis	97.0	LR135075
	JDS28PS104	28b	P. moraviensis	P. moraviensis	96.9	LR135077
	JDS36PS101	28b	P. moraviensis	P. moraviensis	96.6	LR135100
	JDS36PS104	28b	P. moraviensis	P. moraviensis	97.1	LR135101
	JDS38PS017	28b	P. moraviensis	P. moraviensis	96.5	LR135108
	JDS49PS011	28b	P. moraviensis	P. moraviensis	96.1	LR135120
	JDS63PS019	28b	P. moraviensis	P. moraviensis	96.4	LR135137
	JDS49PS004	28b	New PS-1	P. moraviensis	94.7	LR135116
	P. jessenii SG
	JDS03PS010	27b	P. mohnii	P. mohnii	98.4	LR135003
	P. corrugata SG
	JDS67PS025	27b	P. kilonensis	P. kilonensis	96.0	LR135152
	JDS36PS096	27b	P. rhizophila	P. rhizophila	99.7	LR135099
	JDS68PS023	27b	New PS-2	P. thivervalensis	88.8	LR135160
	JDS49PS007	32	New PS-3	P. mediterranea	91.8	LR135117
	JDS49PS009	32	New PS-3	P. mediterranea	92.0	LR135118
	JDS67PS015	33	New PS-4	P. thivervalensis	91.8	LR135150
	JDS67PS006	27b	New PS-5	P. rhizophila	94.3	LR135147
	P. protegens SG
	JDS02PS007	27a	P. protegens	P. protegens	99.3	LR134982
	JDS08PS004	27a	P. saponiphila	P. saponiphila	97.1	LR135006
	JDS28PS082	27a	P. saponiphila	P. saponiphila	97.1	LR135061
	JDS02PS006	27a	New PS-6	P. protegens	95.0	LR134981
	JDS02PS009	27a	New PS-6	P. protegens	94.0	LR134984
	JDS02PS016	27a	New PS-6	P. protegens	94.8	LR134989
	JDS02PS020	27a	New PS-6	P. protegens	94.8	LR134992
	JDS08PS001	27a	New PS-6	P. protegens	94.0	LR135004
	JDS08PS003	27a	New PS-6	P. protegens	95.0	LR135005
	JDS10PS002	27e	New PS-6	P. protegens	94.7	LR135010
	JDS10PS014	27a	New PS-6	P. protegens	91.4	LR135019
	JDS10PS021	27a	New PS-6	P. protegens	94.6	LR135021
	JDS22PS011	27a	New PS-6	P. protegens	92.4	LR135025
	JDS22PS018	27a	New PS-6	P. protegens	94.8	LR135028
	JDS28PS060	27a	New PS-6	P. protegens	91.4	LR135055
	JDS28PS081	27a	New PS-6	P. protegens	94.9	LR135060
	JDS28PS083	27a	New PS-6	P. protegens	94.8	LR135062
	JDS28PS113	27a	New PS-6	P. protegens	95.0	LR135079
	JDS36PS016	27a	New PS-6	P. protegens	95.0	LR135086
	JDS67PS009	27a	New PS-6	P. protegens	92.6	LR135148
	P. fragi SG
	JDS59PS020	28a	P. bubulae	P. bubulae	99.5	LR135125
	JDS59PS024	28a	P. bubulae	P. bubulae	99.5	LR135128
	JDS59PS045	31	P. helleri	P. helleri	97.6	LR135132
	JDS59PS017	30	P. lundensis	P. lundensis	99.3	LR135124
	JDS59PS026	29	P. weihenstephanensis	P. weihenstephanensis	98.2	LR135129
	P. syringae G
	JDS03PS006	36	New PS-7	P. cichorii	83.6	LR135000
	JDS28PS106	36	New PS-8	P. cichorii	83.7	LR135078
	P. putidaG
	JDS10PS001	10b	P. alloputida	P. alloputida	98.4	LR135009
	JDS10PS008	10b	P. alloputida	P. alloputida	97.1	LR135015
	JDS10PS011	10b	P. alloputida	P. alloputida	97.3	LR135017
	JDS28PS051	10b	P. alloputida	P. alloputida	98.1	LR135052
	JDS28PS089	10b	P. alloputida	P. alloputida	97.4	LR135068
	JDS28PS092	10b	P. alloputida	P. alloputida	97.7	LR135071
	JDS28PS094	10b	P. alloputida	P. alloputida	98.6	LR135073
	JDS36PS066	10b	P. alloputida	P. alloputida	98.7	LR135094
	JDS36PS067	10b	P. alloputida	P. alloputida	99.8	LR135095
	JDS36PS084	10b	P. alloputida	P. alloputida	100	LR135097
	JDS59PS030	10f	P. alloputida	P. alloputida	97.6	LR135130
	JDS63PS010	10b	P. alloputida	P. alloputida	98.1	LR135134
	JDS28PS117	10d	P. asiatica	P. asiatica	100	LR135082
	JDS36PS032	10d	P. asiatica	P. asiatica	100	LR135089
	JDS02PS023	8b	P. capeferrum	P. capeferrum	99.3	LR134995
	JDS63PS016	8b	P. capeferrum	P. capeferrum	99.1	LR135136
	JDS02PS002	4	P. entomophila	P. entomophila	95.2	LR134977
	JDS10PS003	5b	P. entomophila	P. entomophila	95.2	LR135011
	JDS38PS018	4	P. entomophila	P. entomophila	95.2	LR135109
	JDS28PS002	12	P. fulva	P. fulva	99.8	LR135044
	JDS38PS006	17	P. fulva	P. fulva	97.6	LR135104
	JDS38PS009	12	P. fulva	P. fulva	99.8	LR135105
	JDS38PS016	12	P. fulva	P. fulva	99.5	LR135107
	JDS10PS012	10d	P. inefficax	P. inefficax	99.2	LR135018
	JDS10PS016	10d	P. inefficax	P. inefficax	99.5	LR135020
	JDS28PS067	10d	P. inefficax	P. inefficax	99.5	LR135056
	JDS28PS115	10d	P. inefficax	P. inefficax	99.5	LR135081
	JDS36PS017	10d	P. inefficax	P. inefficax	99.2	LR135087
	JDS36PS037	10d	P. inefficax	P. inefficax	99.5	LR135090
	JDS38PS029	15	P. juntendi	P. juntendi	99.0	LR135111
	JDS38PS035	15	P. juntendi	P. juntendi	100	LR135113
	JDS36PS106	10a	P. putida	P. putida	99.0	LR135102
	JDS28PS088	10c	P. monteilii	P. monteilii	98.6	LR135067
	JDS36PS023	10c	P. monteilii	P. monteilii	99.8	LR135088
	JDS36PS069	10c	P. monteilii	P. monteilii	98.6	LR135096
	JDS38PS014	19	P. monteilii	P. monteilii	99.4	LR135106
	JDS38PS037	10c	P. monteilii	P. monteilii	98.1	LR135114
	JDS38PS038	20	P. monteilii	P. monteilii	98.7	LR135115
	JDS22PS013	49	P. mosselii	P. mosselii	99.7	LR135026
	JDS22PS034	25	P. mosselii	P. mosselii	100.0	LR135035
	JDS22PS037	5b	P. mosselii	P. mosselii	99.0	LR135038
	JDS22PS042	5b	P. mosselii	P. mosselii	99.8	LR135040
	JDS02PS019	5a	P. soli	P. soli	94.9	LR134991
	JDS03PS001	5a	P. soli	P. soli	96.1	LR134997
	JDS10PS010	51	P. soli	P. soli	97.4	LR135016
	JDS22PS025	5a	P. soli	P. soli	96.1	LR135029
	JDS22PS028	5a	P. soli	P. soli	96.4	LR135031
	JDS22PS032	5a	P. soli	P. soli	96.1	LR135034
	JDS22PS043	5a	P. soli	P. soli	96.1	LR135041
	JDS22PS044	5a	P. soli	P. soli	96.1	LR135042
	JDS28PS030	5a	P. soli	P. soli	99.5	LR135048
	JDS28PS091	5a	P. soli	P. soli	96.6	LR135070
	JDS28PS103	5a	P. soli	P. soli	95.6	LR135076
	JDS38PS027	7	P. soli	P. soli	95.7	LR135110
	JDS63PS042	35b	P. uticensis	P. uticensis	96,1	LR135141
	JDS59PS043	14	P-GS1 (P. putida GB-1)	P-GS1 (P. putida GB-1)	100.0	LR135131
	JDS10PS007	10a	P-GS2 (Pseudomonas sp. NBRC 111134)	P-GS2 (Pseudomonas sp. NBRC 111134)	98.1	LR135014
	JDS28PS018	10a	P-GS2 (Pseudomonas sp. NBRC 111134)	P-GS2 (Pseudomonas sp. NBRC 111134)	99.4	LR135046
	JDS57PS001	26	P-GS2 (Pseudomonas sp. NBRC 111134)	P-GS2 (Pseudomonas sp. NBRC 111134)	99.2	LR135121
	JDS59PS002	10a	P-GS2 (Pseudomonas sp. NBRC 111134)	P-GS2 (Pseudomonas sp. NBRC 111134)	100.0	LR135122
	JDS67PS005	10a	P-GS2 (Pseudomonas sp. NBRC 111134)	P-GS2 (Pseudomonas sp. NBRC 111134)	97.2	LR135146
	JDS67PS016	10a	P-GS2 (Pseudomonas sp. NBRC 111134)	P-GS2 (Pseudomonas sp. NBRC 111134)	95.0	LR135151
	JDS68PS011	10a	P-GS2 (Pseudomonas sp. NBRC 111134)	P-GS2 (Pseudomonas sp. NBRC 111134)	97.2	LR135155
	JDS59PS022	18	P-GS5 (P. monteilii GTC 10897)	P-GS5 (P. monteilii GTC 10897)	99.5	LR135126
	JDS36PS009	23	P-GS8 (P. putida PC2)	P-GS8 (P. putida PC2)	99.2	LR135084
	JDS02PS022	8a	P-GS10 (P. putida W619)	P-GS10 (P. putida W619)	100.0	LR134994
	JDS08PS006	8a	P-GS10 (P. putida W619)	P-GS10 (P. putida W619)	97.7	LR135008
	JDS28PS001	8a	P-GS10 (P. putida W619)	P-GS10 (P. putida W619)	97.7	LR135043
	JDS28PS041	8a	P-GS10 (P. putida W619)	P-GS10 (P. putida W619)	99.8	LR135051
	JDS28PS079	8a	P-GS10 (P. putida W619)	P-GS10 (P. putida W619)	100.0	LR135058
	JDS28PS086	8a	P-GS10 (P. putida W619)	P-GS10 (P. putida W619)	100.0	LR135065
	JDS36PS012	8a	P-GS10 (P. putida W619)	P-GS10 (P. putida W619)	98.1	LR135085
	JDS36PS040	8a	P-GS10 (P. putida W619)	P-GS10 (P. putida W619)	100.0	LR135091
	JDS63PS026	8a	P-GS10 (P. putida W619)	P-GS10 (P. putida W619)	97.7	LR135139
	JDS63PS068	8a	P-GS10 (P. putida W619)	P-GS10 (P. putida W619)	99.5	LR135143
	JDS68PS021	8a	P-GS10 (P. putida W619)	P-GS10 (P. putida W619)	99.8	LR135159
	JDS02PS017	40	P-GS11 (P. monteilii USDA-ARS-USMARC-56711)	P-GS11 (P. monteilii USDA-ARS-USMARC-56711)	99,7	LR134990
	JDS03PS005	35a	P-GS13 (Pseudomonas sp. NBRC 111117)	P-GS13 (Pseudomonas sp. NBRC 111117)	99.4	LR134999
	JDS08PS005	28	P-GS13 (Pseudomonas sp. NBRC 111117)	P-GS13 (Pseudomonas sp. NBRC 111117)	99.4	LR135007
	JDS67PS026	35a	P-GS13 (Pseudomonas sp. NBRC 111117)	P-GS13 (Pseudomonas sp. NBRC 111117)	99.5	LR135153
	JDS36PS053	11	New PS-9	P. inefficax/P. persica	96.4/95.8	LR135092
	JDS36PS086	11	New PS-9	P. inefficax/P. persica	96.8/96.1	LR135098
	JDS36PS064	10e	New PS-10	P. juntendi	92.1	LR135093
	JDS28PS059	24	New PS-11	P. guariconensis	86.6	LR135054
	JDS28PS072	16	New PS-12	P. plecoglossicida	92.5	LR135057
	JDS10PS023	8c	New PS-13	P-GS10 (P. putida W619)	88.9	LR135022
	JDS68PS029	8c	New PS-13	P-GS10 (P. putida W619)	89.2	LR135163
	JDS28PS087	6	New PS-14	P-GS10 (P. putida W619)	91.2	LR135066
	JDS67PS003	22	New PS-15	P-GS10 (P. putida W619)	88.7	LR135145
	JDS22PS004	5c	New PS-16	P. entomophila	92.0	LR135024
	JDS22PS016	5c	New PS-16	P. entomophila	92.3	LR135027
	JDS22PS035	5c	New PS-16	P. entomophila	92.1	LR135036
	JDS28PS080	5c	New PS-16	P. entomophila	92.7	LR135059
	JDS28PS096	5c	New PS-16	P. entomophila	92.1	LR135074
	JDS02PS021	5b	New PS-17	P. entomophila	91.8	LR134993
	JDS22PS026	5b	New PS-17	P. entomophila	91.6	LR135030
	JDS22PS029	5b	New PS-17	P. entomophila	91.1	LR135032
	JDS22PS031	5b	New PS-17	P. entomophila	92.0	LR135033
	JDS22PS036	5b	New PS-17	P. entomophila	91.8	LR135037
	JDS22PS039	5b	New PS-17	P. entomophila	90.9	LR135039
	JDS28PS035	21	New PS-18	P. entomophila	82.8	LR135050
	JDS28PS090	21	New PS-18	P. entomophila	82.6	LR135069
	JDS02PS014	34	New PS-19	P. plecoglossicida	80.8	LR134987
	JDS63PS023	39	New PS-20	P. alkylphenolica	95.1	LR135138
	JDS63PS080	38	New PS-21	P. japonica	86.4	LR135144
	JDS28PS032	37	New PS-22	P-GS12 (P. putida CBF10-2)	83.9	LR135049
	JDS59PS015	37	New PS-22	P-GS12 (P. putida CBF10-2)	83.1	LR135123
	P. oleovorans G
	JDS02PS005	41	P. guguanensis	P. guguanensis	99.3	LR134980
	JDS03PS008	41	P. oleovorans/indoloxydans	P. oleovorans/indoloxydans	99.4/98.5	LR135001
	JDS38PS002	42	P. oleovorans/indoloxydans	P. oleovorans/indoloxydans	99.9/99.0	LR135103
	JDS68PS018	42	P. oleovorans/indoloxydans	P. oleovorans/indoloxydans	99.6/98.7	LR135157
	JDS68PS025	42	P. oleovorans/indoloxydans	P. oleovorans/indoloxydans	99.7/98.8	LR135161
	JDS68PS028	42	P. oleovorans/indoloxydans	P. oleovorans/indoloxydans	99.7/99.0	LR135162
	JDS68PS031	42	P. oleovorans/indoloxydans	P. oleovorans/indoloxydans	99.1/98.3	LR135164
	JDS28PS118	41	P. toyotomiensis/chengduensis	P. toyotomiensis/chengduensis	98.2/98.0	LR135083
	JDS63PS013	42	P. toyotomiensis/chengduensis	P. toyotomiensis/chengduensis	97.6/97.7	LR135135
	JDS68PS008	42	P. toyotomiensis/chengduensis	P. toyotomiensis/chengduensis	96.3/96.0	LR135154
	JDS68PS019	42	P.toyotomiensis/chengduensis	P. toyotomiensis/chengduensis	97.9/97.6	LR135158
	JDS02PS003	41	New PS-23	P. sihuensis/alcaliphila	95.4/95.2	LR134978
	JDS02PS026	41	New PS-23	P. sihuensis/alcaliphila	95.4/95.1	LR134996
	JDS03PS009	41	New PS-23	P. sihuensis/alcaliphila	95.6/95.1	LR135002
	JDS63PS008	43	New PS-24	P. khazarica	92.6	LR135133
	P. stutzeri G
	JDS02PS001	1	P. stutzeri gv1	P. stutzeri CCUG 11256T ref gv1	97.7	LR134976
	JDS02PS004	1	P. stutzeri gv1	P. stutzeri CCUG 11256T ref gv1	97.9	LR134979
	JDS02PS008	1	P. stutzeri gv1	P. stutzeri CCUG 11256T ref gv1	99.0	LR134983
	JDS03PS002	1	P. stutzeri gv1	P. stutzeri CCUG 11256T ref gv1	97.8	LR134998
	JDS68PS016	3	P. stutzeri gv1	P. stutzeri CCUG 11256T ref gv1	97.6	LR135156
	JDS63PS033	2	P. stutzeri gv3	P. stutzeri DSM 50227 ref gv3	99.0	LR135140
	P. resinovorans G
	JDS63PS055	44	P. resinovorans	P. resinovorans	98.2	LR135142
	P. aeruginosa G
	JDS28PS114	49	P. citronellolis	P. citronellolis	99.4	LR135080
	JDS28PS093	49	New PS-25	P. nitroreducens/P. nitritireducens	95.5/95.1	LR135072

## Sheet: Table ST2 190 x Isolate
	Table S2 Partial rpoD gene sequences obtained in the present study and their corresponding accession numbers.
	Isolate	WC-MALDI-TOF MS group/subgroup	Phylospeciesa	Similarity to the closest type strainb		Accession numbers
				rpoD gen	%
	P. fluorescens SG
	JDS10PS029	27c	P. lurida	P. lurida	97.1	LR135023
	JDS49PS010	45	P. carnis	P. carnis	99.7	LR135119
	JDS59PS023	46	P. veronii	P. veronii	98.8	LR135127
	JDS67PS010	47	P. rhodesiae	P. rhodesiae	97.4	LR135149
	JDS68PS032	27c	P. lurida	P. lurida	99.7	LR135165
	P. koreensis SG
	JDS02PS012	28b	P. moraviensis	P. moraviensis	96.1	LR134985
	JDS02PS013	28b	P. moraviensis	P. moraviensis	96.3	LR134986
	JDS02PS015	28b	P. moraviensis	P. moraviensis	96.1	LR134988
	JDS10PS004	28b	P. koreensis	P. koreensis	98.8	LR135012
	JDS10PS005	28b	P. koreensis	P. koreensis	98.5	LR135013
	JDS28PS008	28b	P. moraviensis	P. moraviensis	95.2	LR135045
	JDS28PS023	28b	P. moraviensis	P. moraviensis	95.6	LR135047
	JDS28PS053	28b	P. koreensis	P. koreensis	95.3	LR135053
	JDS28PS084	28b	P. moraviensis	P. moraviensis	97.3	LR135063
	JDS28PS085	28b	P. moraviensis	P. moraviensis	97.5	LR135064
	JDS28PS098	28b	P. moraviensis	P. moraviensis	97.0	LR135075
	JDS28PS104	28b	P. moraviensis	P. moraviensis	96.9	LR135077
	JDS36PS101	28b	P. moraviensis	P. moraviensis	96.6	LR135100
	JDS36PS104	28b	P. moraviensis	P. moraviensis	97.1	LR135101
	JDS38PS017	28b	P. moraviensis	P. moraviensis	96.5	LR135108
	JDS38PS032	28b	P. koreensis	P. koreensis	95.6	LR135112
	JDS49PS004	28b	New PS-1	P. moraviensis	94.7	LR135116
	JDS49PS011	28b	P. moraviensis	P. moraviensis	96.1	LR135120
	JDS63PS019	28b	P. moraviensis	P. moraviensis	96.4	LR135137
	P. jessenii SG
	JDS03PS010	27b	P. mohnii	P. mohnii	98.4	LR135003
	P. corrugata SG
	JDS36PS096	27b	P. rhizophila	P. rhizophila	99.7	LR135099
	JDS49PS007	32	New PS-3	P. mediterranea	91.8	LR135117
	JDS49PS009	32	New PS-3	P. mediterranea	92.0	LR135118
	JDS67PS006	27b	New PS-5	P. rhizophila	94.3	LR135147
	JDS67PS015	33	New PS-4	P. thivervalensis	91.8	LR135150
	JDS67PS025	27b	P. kilonensis	P. kilonensis	96.0	LR135152
	JDS68PS023	27b	New PS-2	P. thivervalensis	88.8	LR135160
	P. protegens SG
	JDS02PS006	27a	New PS-6	P. protegens	95.0	LR134981
	JDS02PS007	27a	P. protegens	P. protegens	99.3	LR134982
	JDS02PS009	27a	New PS-6	P. protegens	94.0	LR134984
	JDS02PS016	27a	New PS-6	P. protegens	94.8	LR134989
	JDS02PS020	27a	New PS-6	P. protegens	94.8	LR134992
	JDS08PS001	27a	New PS-6	P. protegens	94.0	LR135004
	JDS08PS003	27a	New PS-6	P. protegens	95.0	LR135005
	JDS08PS004	27a	P. saponiphila	P. saponiphila	97.1	LR135006
	JDS10PS002	27e	New PS-6	P. protegens	94.7	LR135010
	JDS10PS014	27a	New PS-6	P. protegens	91.4	LR135019
	JDS10PS021	27a	New PS-6	P. protegens	94.6	LR135021
	JDS22PS011	27a	New PS-6	P. protegens	92.4	LR135025
	JDS22PS018	27a	New PS-6	P. protegens	94.8	LR135028
	JDS28PS060	27a	New PS-6	P. protegens	91.4	LR135055
	JDS28PS081	27a	New PS-6	P. protegens	94.9	LR135060
	JDS28PS082	27a	P. saponiphila	P. saponiphila	97.1	LR135061
	JDS28PS083	27a	New PS-6	P. protegens	94.8	LR135062
	JDS28PS113	27a	New PS-6	P. protegens	95.0	LR135079
	JDS36PS016	27a	New PS-6	P. protegens	95.0	LR135086
	JDS67PS009	27a	New PS-6	P. protegens	92.6	LR135148
	P. fragi SG
	JDS59PS017	30	P. lundensis	P. lundensis	99.3	LR135124
	JDS59PS020	28a	P. bubulae	P. bubulae	99.5	LR135125
	JDS59PS024	28a	P. bubulae	P. bubulae	99.5	LR135128
	JDS59PS026	29	P. weihenstephanensis	P. weihenstephanensis	98.2	LR135129
	JDS59PS045	31	P. helleri	P. helleri	97.6	LR135132
	P. syringae G
	JDS03PS006	36	New PS-7	P. cichorii	83.6	LR135000
	JDS28PS106	36	New PS-8	P. cichorii	83.7	LR135078
	P. putidaG
	JDS02PS002	4	P. entomophila	P. entomophila	95.2	LR134977
	JDS02PS014	34	New PS-19	P. plecoglossicida	80.8	LR134987
	JDS02PS017	40	P-GS11 (P. monteilii USDA-ARS-USMARC-56711)	P-GS11 (P. monteilii USDA-ARS-USMARC-56711)	99,7	LR134990
	JDS02PS019	5a	P. soli	P. soli	94.9	LR134991
	JDS02PS021	5b	New PS-17	P. entomophila	91.8	LR134993
	JDS02PS022	8a	P-GS10 (P. putida W619)	P-GS10 (P. putida W619)	100.0	LR134994
	JDS02PS023	8b	P. capeferrum	P. capeferrum	99,3	LR134995
	JDS03PS001	5a	P. soli	P. soli	96.1	LR134997
	JDS03PS005	35a	P-GS13 (Pseudomonas sp. NBRC 111117)	P-GS13 (Pseudomonas sp. NBRC 111117)	99.4	LR134999
	JDS08PS005	28	P-GS13 (Pseudomonas sp. NBRC 111117)	P-GS13 (Pseudomonas sp. NBRC 111117)	99.4	LR135007
	JDS08PS006	8a	P-GS10 (P. putida W619)	P-GS10 (P. putida W619)	97.7	LR135008
	JDS10PS001	10b	P. alloputida	P. alloputida	98.4	LR135009
	JDS10PS003	5b	P. entomophila	P. entomophila	95.2	LR135011
	JDS10PS007	10a	P-GS2 (Pseudomonas sp. NBRC 111134)	P-GS2 (Pseudomonas sp. NBRC 111134)	98.1	LR135014
	JDS10PS008	10b	P. alloputida	P. alloputida	97.1	LR135015
	JDS10PS010	51	P. soli	P. soli	97.4	LR135016
	JDS10PS011	10b	P. alloputida	P. alloputida	97.3	LR135017
	JDS10PS012	10d	P. inefficax	P. inefficax	99.2	LR135018
	JDS10PS016	10d	P. inefficax	P. inefficax	99.5	LR135020
	JDS10PS023	8c	New PS-13	P-GS10 (P. putida W619)	88.9	LR135022
	JDS22PS004	5c	New PS-16	P. entomophila	92.0	LR135024
	JDS22PS013	49	P. mosselii	P. mosselii	99.7	LR135026
	JDS22PS016	5c	New PS-16	P. entomophila	92.3	LR135027
	JDS22PS025	5a	P. soli	P. soli	96.1	LR135029
	JDS22PS026	5b	New PS-17	P. entomophila	91.6	LR135030
	JDS22PS028	5a	P. soli	P. soli	96.4	LR135031
	JDS22PS029	5b	New PS-17	P. entomophila	91.1	LR135032
	JDS22PS031	5b	New PS-17	P. entomophila	92.0	LR135033
	JDS22PS032	5a	P. soli	P. soli	96.1	LR135034
	JDS22PS034	25	P. mosselii	P. mosselii	100.0	LR135035
	JDS22PS035	5c	New PS-16	P. entomophila	92.1	LR135036
	JDS22PS036	5b	New PS-17	P. entomophila	91.8	LR135037
	JDS22PS037	5b	P. mosselii	P. mosselii	99.0	LR135038
	JDS22PS039	5b	New PS-17	P. entomophila	90.9	LR135039
	JDS22PS042	5b	P. mosselii	P. mosselii	99.8	LR135040
	JDS22PS043	5a	P. soli	P. soli	96.1	LR135041
	JDS22PS044	5a	P. soli	P. soli	96.1	LR135042
	JDS28PS001	8a	P-GS10 (P. putida W619)	P-GS10 (P. putida W619)	97.7	LR135043
	JDS28PS002	12	P. fulva	P. fulva	99.8	LR135044
	JDS28PS018	10a	P-GS2 (Pseudomonas sp. NBRC 111134)	P-GS2 (Pseudomonas sp. NBRC 111134)	99.4	LR135046
	JDS28PS030	5a	P. soli	P. soli	99.5	LR135048
	JDS28PS032	37	New PS-22	P-GS12 (P. putida CBF10-2)	83.9	LR135049
	JDS28PS035	21	New PS-18	P. entomophila	82.8	LR135050
	JDS28PS041	8a	P-GS10 (P. putida W619)	P-GS10 (P. putida W619)	99.8	LR135051
	JDS28PS051	10b	P. alloputida	P. alloputida	98.1	LR135052
	JDS28PS059	24	New PS-11	P. guariconensis	86.6	LR135054
	JDS28PS067	10d	P. inefficax	P. inefficax	99.5	LR135056
	JDS28PS072	16	New PS-12	P. plecoglossicida	92.5	LR135057
	JDS28PS079	8a	P-GS10 (P. putida W619)	P-GS10 (P. putida W619)	100.0	LR135058
	JDS28PS080	5c	New PS-16	P. entomophila	92.7	LR135059
	JDS28PS086	8a	P-GS10 (P. putida W619)	P-GS10 (P. putida W619)	100.0	LR135065
	JDS28PS087	6	New PS-14	P-GS10 (P. putida W619)	91.2	LR135066
	JDS28PS088	10c	P. monteilii	P. monteilii	98.6	LR135067
	JDS28PS089	10b	P. alloputida	P. alloputida	97.4	LR135068
	JDS28PS090	21	New PS-18	P. entomophila	82.6	LR135069
	JDS28PS091	5a	P. soli	P. soli	96.6	LR135070
	JDS28PS092	10b	P. alloputida	P. alloputida	97.7	LR135071
	JDS28PS094	10b	P. alloputida	P. alloputida	98.6	LR135073
	JDS28PS096	5c	New PS-16	P. entomophila	92.1	LR135074
	JDS28PS103	5a	P. soli	P. soli	95.6	LR135076
	JDS28PS115	10d	P. inefficax	P. inefficax	99.5	LR135081
	JDS28PS117	10d	P. asiatica	P. asiatica	100	LR135082
	JDS36PS009	23	P-GS8 (P. putida PC2)	P-GS8 (P. putida PC2)	99.2	LR135084
	JDS36PS012	8a	P-GS10 (P. putida W619)	P-GS10 (P. putida W619)	98.1	LR135085
	JDS36PS017	10d	P. inefficax	P. inefficax	99.2	LR135087
	JDS36PS023	10c	P. monteilii	P. monteilii	99.8	LR135088
	JDS36PS032	10d	P. asiatica	P. asiatica	100	LR135089
	JDS36PS037	10d	P. inefficax	P. inefficax	99.5	LR135090
	JDS36PS040	8a	P-GS10 (P. putida W619)	P-GS10 (P. putida W619)	100.0	LR135091
	JDS36PS053	11	New PS-9	P. inefficax/P. persica	96.4/95.8	LR135092
	JDS36PS064	10e	New PS-10	P. juntendi	92.1	LR135093
	JDS36PS066	10b	P. alloputida	P. alloputida	98.7	LR135094
	JDS36PS067	10b	P. alloputida	P. alloputida	99.8	LR135095
	JDS36PS069	10c	P. monteilii	P. monteilii	98.6	LR135096
	JDS36PS084	10b	P. alloputida	P. alloputida	100	LR135097
	JDS36PS086	11	New PS-9	P. inefficax/P. persica	96.8/96.1	LR135098
	JDS36PS106	10a	P. putida	P. putida	99.0	LR135102
	JDS38PS006	17	P. fulva	P. fulva	97.6	LR135104
	JDS38PS009	12	P. fulva	P. fulva	99.8	LR135105
	JDS38PS014	19	P. monteilii	P. monteilii	99.4	LR135106
	JDS38PS016	12	P. fulva	P. fulva	99.5	LR135107
	JDS38PS018	4	P. entomophila	P. entomophila	95.2	LR135109
	JDS38PS027	7	P. soli	P. soli	95.7	LR135110
	JDS38PS029	15	P. juntendi	P. juntendi	99.0	LR135111
	JDS38PS035	15	P. juntendi	P. juntendi	100	LR135113
	JDS38PS037	10c	P. monteilii	P. monteilii	98.1	LR135114
	JDS38PS038	20	P. monteilii	P. monteilii	98.7	LR135115
	JDS57PS001	26	P-GS2 (Pseudomonas sp. NBRC 111134)	P-GS2 (Pseudomonas sp. NBRC 111134)	99.2	LR135121
	JDS59PS002	10a	P-GS2 (Pseudomonas sp. NBRC 111134)	P-GS2 (Pseudomonas sp. NBRC 111134)	100.0	LR135122
	JDS59PS015	37	New PS-22	P-GS12 (P. putida CBF10-2)	83.1	LR135123
	JDS59PS022	18	P-GS5 (P. monteilii GTC 10897)	P-GS5 (P. monteilii GTC 10897)	99.5	LR135126
	JDS59PS030	10f	P. alloputida	P. alloputida	97.6	LR135130
	JDS59PS043	14	P-GS1 (P. putida GB-1)	P-GS1 (P. putida GB-1)	100.0	LR135131
	JDS63PS010	10b	P. alloputida	P. alloputida	98.1	LR135134
	JDS63PS016	8b	P. capeferrum	P. capeferrum	99,1	LR135136
	JDS63PS023	39	New PS-20	P. alkylphenolica	95.1	LR135138
	JDS63PS026	8a	P-GS10 (P. putida W619)	P-GS10 (P. putida W619)	97.7	LR135139
	JDS63PS042	35b	P. uticensis	P. uticensis	96,1	LR135141
	JDS63PS068	8a	P-GS10 (P. putida W619)	P-GS10 (P. putida W619)	99.5	LR135143
	JDS63PS080	38	New PS-21	P. japonica	86.4	LR135144
	JDS67PS003	22	New PS-15	P-GS10 (P. putida W619)	88.7	LR135145
	JDS67PS005	10a	P-GS2 (Pseudomonas sp. NBRC 111134)	P-GS2 (Pseudomonas sp. NBRC 111134)	97.2	LR135146
	JDS67PS016	10a	P-GS2 (Pseudomonas sp. NBRC 111134)	P-GS2 (Pseudomonas sp. NBRC 111134)	95.0	LR135151
	JDS67PS026	35a	P-GS13 (Pseudomonas sp. NBRC 111117)	P-GS13 (Pseudomonas sp. NBRC 111117)	99.5	LR135153
	JDS68PS011	10a	P-GS2 (Pseudomonas sp. NBRC 111134)	P-GS2 (Pseudomonas sp. NBRC 111134)	97.2	LR135155
	JDS68PS021	8a	P-GS10 (P. putida W619)	P-GS10 (P. putida W619)	99.8	LR135159
	JDS68PS029	8c	New PS-13	P-GS10 (P. putida W619)	89.2	LR135163
	P. oleovorans G
	JDS02PS003	41	New PS-23	P. sihuensis/alcaliphila	95.4/95.2	LR134978
	JDS02PS005	41	P. guguanensis	P. guguanensis	99.3	LR134980
	JDS02PS026	41	New PS-23	P. sihuensis/alcaliphila	95.4/95.1	LR134996
	JDS03PS008	41	P. oleovorans/indoloxydans	P. oleovorans/indoloxydans	99.4/98.5	LR135001
	JDS03PS009	41	New PS-23	P. sihuensis/P. alcaliphila	95.6/95.1	LR135002
	JDS28PS118	41	P. toyotomiensis/chengduensis	P.toyotomiensis/chengduensis	98.2/98	LR135083
	JDS38PS002	42	P. oleovorans/indoloxydans	P. oleovorans/indoloxydans	99.9/99	LR135103
	JDS63PS008	43	New PS-24	P. khazarica	92.6	LR135133
	JDS63PS013	42	P. toyotomiensis/chengduensis	P.toyotomiensis/chengduensis	97.6/97.7	LR135135
	JDS68PS008	42	P. toyotomiensis/chengduensis	P.toyotomiensis/chengduensis	96.3/96.0	LR135154
	JDS68PS018	42	P. oleovorans/indoloxydans	P. oleovorans/indoloxydans	99.6/98.7	LR135157
	JDS68PS019	42	P. toyotomiensis/chengduensis	P.toyotomiensis/chengduensis	97.9/97.6	LR135158
	JDS68PS025	42	P. oleovorans/indoloxydans	P. oleovorans/indoloxydans	99.7/98.8	LR135161
	JDS68PS028	42	P. oleovorans/indoloxydans	P. oleovorans/indoloxydans	99.7/99	LR135162
	JDS68PS031	42	P. oleovorans/indoloxydans	P. oleovorans/indoloxydans	99.1/98.3	LR135164
	P. stutzeri G
	JDS02PS001	1	P. stutzeri gv1	P. stutzeri CCUG 11256T ref gv1	97.7	LR134976
	JDS02PS004	1	P. stutzeri gv1	P. stutzeri CCUG 11256T ref gv1	97.9	LR134979
	JDS02PS008	1	P. stutzeri gv1	P. stutzeri CCUG 11256T ref gv1	99.0	LR134983
	JDS03PS002	1	P. stutzeri gv1	P. stutzeri CCUG 11256T ref gv1	97.8	LR134998
	JDS63PS033	2	P. stutzeri gv3	P. stutzeri DSM 50227 ref gv3	99.0	LR135140
	JDS68PS016	3	P. stutzeri gv1	P. stutzeri CCUG 11256T ref gv1	97.6	LR135156
	P. resinovorans G
	JDS63PS055	44	P. resinovorans	P. resinovorans	98.2	LR135142
	P. aeruginosa G
	JDS28PS093	49	New PS-25	P. nitroreducens	95.5	LR135072
	JDS28PS114	49	P. citronellolis	P. citronellolis	99.4	LR135080
